# Supplementary material for: Enhancing key broiler welfare indicators, meat quality, and gut microbiome composition using oxygen-enriched drinking water under commercially relevant housing conditions
Source: Poult Sci. 2025 Jul 9;104(10):105550. doi: 10.1016/j.psj.2025.105550 (PMC12281314; doi:10.1016/j.psj.2025.105550)
Supplement: Supplementary file 1 [file mmc1.xlsx]

## Sheet: Sheet1
Feature	Predictor	Sum Sq	Mean Sq	NumDF	DenDF	F value	Pr(>F)	p.adjusted	P_Significant	Q_Significant
Firmicutes	Treatment	0.00219176	0.00219176	1	46	1.80841	0.185292	0.277938	No	No
Bacteroidota	Treatment	0.0806444	0.0806444	1	46	2.57831	0.115182	0.230363	No	No
Actinobacteria	Treatment	0.00902565	0.00902565	1	2	0.100293	0.781478	0.781478	No	No
Proteobacteria	Treatment	0.0358961	0.0358961	1	46	4.35473	0.0424765	0.12743	Significant	No
Tenericutes	Treatment	0.0178787	0.0178787	1	2	0.980477	0.426444	0.511733	No	No
Verrucomicrobia	Treatment	0.0227779	0.0227779	1	46	5.55417	0.0227502	0.12743	Significant	No
