# Supplementary material for: Enhancing key broiler welfare indicators, meat quality, and gut microbiome composition using oxygen-enriched drinking water under commercially relevant housing conditions
Source: Poult Sci. 2025 Jul 9;104(10):105550. doi: 10.1016/j.psj.2025.105550 (PMC12281314; doi:10.1016/j.psj.2025.105550)
Supplement: Supplementary file 2 [file mmc2.xlsx]

## Sheet: Sheet1
Genus	Tap water	Oxygenated water
Faecalibacterium	8.83 % ± 2.42 %	9.89 % ± 3.97 %
Alistipes	7.33 % ± 3.34 %	8.8 % ± 3.28 %
Bifidobacterium	7.2 % ± 5.31 %	8.34 % ± 5.3 %
Lactobacillus	6.19 % ± 4.24 %	6.03 % ± 5.71 %
Lachnoclostridium	5.15 % ± 1.95 %	6.43 % ± 1.97 %
GGB3609	6.44 % ± 3.74 %	3.97 % ± 3.06 %
GGB9168	4.27 % ± 5.53 %	3.97 % ± 3.44 %
GGB45537	3.91 % ± 1.3 %	3.79 % ± 1.05 %
Blautia	2.64 % ± 1.92 %	3.55 % ± 2.72 %
Eubacteriaceae_unclassified	3.22 % ± 1.49 %	2.35 % ± 1.43 %
Anaerostipes	2.59 % ± 2.52 %	1.6 % ± 1.67 %
Streptococcus	1.79 % ± 1.99 %	2.04 % ± 2.4 %
GGB4197	2.2 % ± 1.68 %	1.25 % ± 1.77 %
GGB9453	1.67 % ± 0.71 %	1.55 % ± 0.57 %
GGB9734	1.79 % ± 1.4 %	1.04 % ± 0.54 %
Pseudoflavonifractor	1.35 % ± 0.25 %	1.32 % ± 0.28 %
Limosilactobacillus	1.01 % ± 0.79 %	1.47 % ± 1.52 %
Erysipelatoclostridium	1.15 % ± 0.72 %	1.29 % ± 0.85 %
GGB4729	1.21 % ± 4.08 %	1.07 % ± 1.52 %
GGB9580	1.22 % ± 1.4 %	0.98 % ± 0.77 %
GGB3678	0.95 % ± 0.65 %	1.07 % ± 0.58 %
GGB45461	1.01 % ± 0.85 %	1 % ± 0.73 %
GGB45600	0.9 % ± 1.33 %	0.98 % ± 1.16 %
Flavonifractor	0.87 % ± 0.27 %	0.85 % ± 0.3 %
GGB4618	0.88 % ± 0.98 %	0.83 % ± 0.67 %
GGB3534	0.87 % ± 0.25 %	0.83 % ± 0.25 %
Massilimicrobiota	0.91 % ± 0.58 %	0.76 % ± 0.33 %
Merdimonas	0.79 % ± 0.24 %	0.83 % ± 0.37 %
Drancourtella	0.81 % ± 0.51 %	0.79 % ± 0.4 %
GGB3264	0.81 % ± 0.61 %	0.72 % ± 0.65 %
GGB45599	0.71 % ± 0.76 %	0.77 % ± 0.66 %
Parasutterella	0.59 % ± 0.39 %	0.71 % ± 0.26 %
GGB9523	0.7 % ± 0.47 %	0.6 % ± 0.52 %
Mediterraneibacter	0.64 % ± 0.53 %	0.66 % ± 0.55 %
GGB4571	0.61 % ± 0.79 %	0.54 % ± 0.68 %
Anaeromassilibacillus	0.53 % ± 0.31 %	0.48 % ± 0.23 %
GGB42689	0.53 % ± 0.33 %	0.48 % ± 0.24 %
GGB9509	0.41 % ± 0.25 %	0.59 % ± 0.39 %
Collinsella	0.64 % ± 1.48 %	0.25 % ± 0.91 %
GGB9695	0.48 % ± 0.25 %	0.37 % ± 0.2 %
GGB3033	0.44 % ± 0.53 %	0.38 % ± 0.36 %
Eubacterium	0.36 % ± 0.5 %	0.45 % ± 0.69 %
GGB4745	0.33 % ± 0.49 %	0.46 % ± 0.52 %
Enorma	0.38 % ± 0.39 %	0.38 % ± 0.47 %
GGB9469	0.31 % ± 0.22 %	0.43 % ± 0.24 %
GGB9454	0.38 % ± 0.29 %	0.35 % ± 0.23 %
GGB9176	0.37 % ± 0.24 %	0.35 % ± 0.28 %
Intestinibacillus	0.3 % ± 0.47 %	0.41 % ± 0.65 %
GGB45620	0.37 % ± 0.21 %	0.28 % ± 0.14 %
Ligilactobacillus	0.21 % ± 0.3 %	0.41 % ± 0.47 %
GGB4716	0.23 % ± 0.28 %	0.37 % ± 0.47 %
GGB3538	0.29 % ± 0.23 %	0.3 % ± 0.22 %
Eubacteriales_unclassified	0.29 % ± 0.17 %	0.29 % ± 0.16 %
GGB47687	0.29 % ± 0.18 %	0.26 % ± 0.17 %
GGB45497	0.29 % ± 0.11 %	0.26 % ± 0.07 %
GGB3446	0.3 % ± 0.28 %	0.24 % ± 0.24 %
GGB3537	0.27 % ± 0.33 %	0.27 % ± 0.21 %
GGB9104	0.23 % ± 0.08 %	0.3 % ± 0.4 %
GGB42690	0.35 % ± 1 %	0.17 % ± 0.5 %
GGB4562	0.31 % ± 0.27 %	0.21 % ± 0.21 %
GGB4563	0.13 % ± 0.29 %	0.37 % ± 0.75 %
GGB3451	0.24 % ± 0.44 %	0.25 % ± 0.32 %
Anaerotruncus	0.25 % ± 0.37 %	0.24 % ± 0.19 %
GGB24516	0.26 % ± 0.26 %	0.23 % ± 0.23 %
GGB3034	0.23 % ± 0.12 %	0.24 % ± 0.13 %
GGB3532	0.22 % ± 0.13 %	0.25 % ± 0.1 %
GGB3510	0.24 % ± 0.14 %	0.23 % ± 0.13 %
GGB36331	0.22 % ± 0.06 %	0.24 % ± 0.05 %
GGB9782	0.21 % ± 0.05 %	0.24 % ± 0.07 %
Faecalicatena	0.23 % ± 0.12 %	0.21 % ± 0.14 %
GGB3353	0.23 % ± 0.11 %	0.2 % ± 0.06 %
GGB9452	0.22 % ± 0.18 %	0.2 % ± 0.15 %
GGB9116	0.19 % ± 0.17 %	0.21 % ± 0.26 %
GGB74700	0.27 % ± 0.23 %	0.12 % ± 0.14 %
GGB9547	0.19 % ± 0.07 %	0.19 % ± 0.07 %
Escherichia	0.11 % ± 0.12 %	0.27 % ± 0.36 %
Oscillibacter	0.2 % ± 0.11 %	0.18 % ± 0.08 %
Massilicoli	0.15 % ± 0.25 %	0.2 % ± 0.36 %
GGB9086	0.15 % ± 0.3 %	0.19 % ± 0.27 %
GGB9501	0.18 % ± 0.05 %	0.15 % ± 0.04 %
GGB32387	0.17 % ± 0.09 %	0.16 % ± 0.07 %
GGB9719	0.16 % ± 0.05 %	0.15 % ± 0.03 %
GGB38987	0.12 % ± 0.09 %	0.16 % ± 0.14 %
GGB9781	0.13 % ± 0.09 %	0.13 % ± 0.07 %
Rubneribacter	0.14 % ± 0.05 %	0.12 % ± 0.05 %
GGB45540	0.13 % ± 0.07 %	0.12 % ± 0.05 %
GGB9089	0.13 % ± 0.08 %	0.12 % ± 0.04 %
GGB48069	0.09 % ± 0.35 %	0.15 % ± 0.48 %
GGB43675	0.08 % ± 0.08 %	0.16 % ± 0.11 %
GGB3152	0.1 % ± 0.08 %	0.11 % ± 0.09 %
Faecalitalea	0 % ± 0 %	0.19 % ± 0.66 %
GGB33512	0.06 % ± 0.1 %	0.13 % ± 0.16 %
GGB9775	0.09 % ± 0.06 %	0.1 % ± 0.07 %
GGB9463	0.14 % ± 0.23 %	0.04 % ± 0.1 %
GGB74708	0.09 % ± 0.13 %	0.08 % ± 0.08 %
Dysosmobacter	0.09 % ± 0.06 %	0.08 % ± 0.05 %
GGB2987	0.09 % ± 0.03 %	0.08 % ± 0.02 %
GGB3002	0.08 % ± 0.03 %	0.08 % ± 0.03 %
GGB9563	0.08 % ± 0.04 %	0.08 % ± 0.03 %
Hydrogenoanaerobacterium	0.08 % ± 0.02 %	0.07 % ± 0.02 %
GGB9210	0.08 % ± 0.03 %	0.08 % ± 0.04 %
GGB42639	0.09 % ± 0.06 %	0.06 % ± 0.05 %
GGB9818	0.08 % ± 0.03 %	0.07 % ± 0.03 %
GGB42378	0.09 % ± 0.04 %	0.06 % ± 0.03 %
GGB3000	0.07 % ± 0.04 %	0.08 % ± 0.03 %
GGB2980	0.08 % ± 0.02 %	0.07 % ± 0.02 %
Anaerotignum	0.05 % ± 0.07 %	0.1 % ± 0.09 %
Akkermansia	0.13 % ± 0.29 %	0 % ± 0 %
Sellimonas	0.08 % ± 0.07 %	0.05 % ± 0.03 %
GGB9476	0.06 % ± 0.05 %	0.05 % ± 0.05 %
GGB2982	0.06 % ± 0.02 %	0.05 % ± 0.02 %
GGB74703	0.06 % ± 0.03 %	0.05 % ± 0.03 %
Zhenpiania	0.05 % ± 0.02 %	0.05 % ± 0.01 %
GGB3262	0.02 % ± 0.12 %	0.07 % ± 0.36 %
GGB4739	0 % ± 0 %	0.09 % ± 0.22 %
GGB34900	0.04 % ± 0.03 %	0.05 % ± 0.03 %
Gordonibacter	0.05 % ± 0.03 %	0.04 % ± 0.03 %
GGB9450	0.04 % ± 0.05 %	0.05 % ± 0.09 %
GGB25626	0 % ± 0 %	0.08 % ± 0.29 %
GGB45432	0.04 % ± 0.01 %	0.04 % ± 0.01 %
Catenibacillus	0.04 % ± 0.01 %	0.04 % ± 0.01 %
GGB9301	0.03 % ± 0.03 %	0.04 % ± 0.03 %
GGB38744	0.04 % ± 0.02 %	0.03 % ± 0.02 %
Clostridium	0.03 % ± 0.05 %	0.04 % ± 0.04 %
GGB42389	0.03 % ± 0.02 %	0.03 % ± 0.04 %
GGB37488	0.05 % ± 0.2 %	0.02 % ± 0.03 %
Anaerofilum	0.02 % ± 0.03 %	0.05 % ± 0.05 %
GGB3449	0.02 % ± 0.02 %	0.03 % ± 0.02 %
GGB9064	0.02 % ± 0.03 %	0.04 % ± 0.09 %
GGB3677	0.02 % ± 0.02 %	0.03 % ± 0.05 %
Anaerofustis	0.02 % ± 0.02 %	0.03 % ± 0.02 %
GGB4539	0.03 % ± 0.1 %	0.01 % ± 0.02 %
GGB74802	0.03 % ± 0.05 %	0 % ± 0.01 %
GGB3061	0.02 % ± 0.01 %	0.02 % ± 0.01 %
GGB2653	0.02 % ± 0.01 %	0.02 % ± 0.01 %
GGB3816	0 % ± 0 %	0.03 % ± 0.07 %
GGB45491	0.03 % ± 0.06 %	0 % ± 0 %
Ruthenibacterium	0.02 % ± 0.02 %	0.01 % ± 0.01 %
GGB9765	0 % ± 0.01 %	0.02 % ± 0.07 %
GGB9619	0.01 % ± 0.03 %	0.01 % ± 0.04 %
GGB3297	0 % ± 0 %	0.02 % ± 0.1 %
Staphylococcus	0.01 % ± 0.01 %	0.02 % ± 0.06 %
GGB9537	0 % ± 0 %	0.02 % ± 0.02 %
GGB9815	0.02 % ± 0.08 %	0 % ± 0 %
GGB9199	0.01 % ± 0.01 %	0.01 % ± 0.01 %
GGB45613	0.01 % ± 0 %	0.01 % ± 0 %
GGB4722	0.01 % ± 0.01 %	0.01 % ± 0.02 %
GGB9530	0.01 % ± 0 %	0.01 % ± 0.01 %
Enterococcus	0.01 % ± 0.01 %	0.01 % ± 0.01 %
GGB3323	0 % ± 0.01 %	0.01 % ± 0.02 %
GGB9694	0 % ± 0 %	0.01 % ± 0.04 %
GGB3569	0 % ± 0 %	0.01 % ± 0.03 %
GGB47150	0.01 % ± 0.04 %	0 % ± 0 %
Guopingia	0.01 % ± 0 %	0 % ± 0 %
Clostridia_unclassified	0.01 % ± 0.01 %	0 % ± 0.01 %
Brachybacterium	0 % ± 0.01 %	0.01 % ± 0.03 %
Corynebacterium	0 % ± 0 %	0.01 % ± 0.03 %
GGB4613	0 % ± 0 %	0.01 % ± 0.02 %
Enteroscipio	0 % ± 0 %	0 % ± 0 %
Hydrogeniiclostridium	0 % ± 0.01 %	0 % ± 0 %
GGB3583	0 % ± 0 %	0.01 % ± 0.01 %
GGB3444	0 % ± 0 %	0 % ± 0 %
Provencibacterium	0 % ± 0.01 %	0 % ± 0.01 %
GGB3161	0 % ± 0.01 %	0 % ± 0.02 %
GGB9186	0 % ± 0.01 %	0 % ± 0 %
GGB9108	0 % ± 0 %	0 % ± 0.01 %
GGB9047	0.01 % ± 0.03 %	0 % ± 0 %
GGB9065	0 % ± 0.01 %	0 % ± 0.02 %
GGB52130	0 % ± 0 %	0 % ± 0 %
Jeotgalicoccus	0 % ± 0 %	0 % ± 0.02 %
Oscillospiraceae_unclassified	0 % ± 0 %	0 % ± 0 %
GGB9102	0 % ± 0 %	0 % ± 0.01 %
GGB9536	0 % ± 0.01 %	0 % ± 0 %
Wansuia	0 % ± 0 %	0 % ± 0 %
GGB42674	0 % ± 0.02 %	0 % ± 0 %
Mammaliicoccus	0 % ± 0 %	0 % ± 0.01 %
GGB2848	0 % ± 0 %	0 % ± 0 %
GGB9529	0 % ± 0 %	0 % ± 0 %
Enterocloster	0 % ± 0 %	0 % ± 0 %
GGB74699	0 % ± 0 %	0 % ± 0 %
Candidatus_Borkfalkia	0 % ± 0.01 %	0 % ± 0 %
Brevibacterium	0 % ± 0 %	0 % ± 0.01 %
Candidatus_Arthromitus	0 % ± 0 %	0 % ± 0 %
GGB4566	0 % ± 0 %	0 % ± 0 %
Romboutsia	0 % ± 0 %	0 % ± 0.01 %
Tyzzerella	0 % ± 0 %	0 % ± 0 %
Holdemania	0 % ± 0 %	0 % ± 0.01 %
GGB741	0 % ± 0 %	0 % ± 0 %
GGB9531	0 % ± 0 %	0 % ± 0 %
GGB9110	0 % ± 0 %	0 % ± 0 %
Rhodococcus	0 % ± 0 %	0 % ± 0 %
Desulforamulus	0 % ± 0 %	0 % ± 0 %
Proteus	0 % ± 0 %	0 % ± 0 %
Gehongia	0 % ± 0 %	0 % ± 0 %
GGB33586	0 % ± 0 %	0 % ± 0 %
Acinetobacter	0 % ± 0 %	0 % ± 0 %
GGB31234	0 % ± 0 %	0 % ± 0 %
GGB3167	0 % ± 0 %	0 % ± 0 %
GGB9532	0 % ± 0 %	0 % ± 0 %
Frigoribacterium	0 % ± 0 %	0 % ± 0 %
GGB9225	0 % ± 0 %	0 % ± 0 %
GGB58158	0 % ± 0 %	0 % ± 0 %
Turicibacter	0 % ± 0 %	0 % ± 0 %
GGB74827	0 % ± 0 %	0 % ± 0 %
GGB35551	0 % ± 0 %	0 % ± 0 %
Weissella	0 % ± 0 %	0 % ± 0 %
Feifania	0 % ± 0 %	0 % ± 0 %
Aerococcus	0 % ± 0 %	0 % ± 0 %
Rathayibacter	0 % ± 0 %	0 % ± 0 %
Bittarella	0 % ± 0 %	0 % ± 0 %
Jeotgalibaca	0 % ± 0 %	0 % ± 0 %
Nakamurella	0 % ± 0 %	0 % ± 0 %
Acetivibrio	0 % ± 0 %	0 % ± 0 %
Agathobaculum	0 % ± 0 %	0 % ± 0 %
